# Supplementary material for: Mantle flow distribution beneath the California margin
Source: Nat Commun. 2020 Sep 8;11:4456. doi: 10.1038/s41467-020-18260-8 (PMC7479605; doi:10.1038/s41467-020-18260-8)
Supplement: Supplementary file 2 — Source Data [file 41467_2020_18260_MOESM2_ESM.zip]

Archive with 1 entries (1 files):
- repository.tgz
